# Supplementary material for: Fibrin glue on an aortic cusp detected by transesophageal echocardiography after valve-sparing aortic valve replacement: a case report
Source: J Med Case Rep. 2015 Mar 7;9:53. doi: 10.1186/s13256-014-0512-5 (PMC4358727; doi:10.1186/s13256-014-0512-5)
Supplement: Additional file 1: — Two-dimensional long-axis view of the aortic valve. A mobile membranous structure was attached to the aortic valve. Ao, aorta; LA, left atrium; LV, left ventricle. [file 13256_2014_512_MOESM1_ESM.zip]

Archive with 1 entries (1 files):
- 6836707631425430_add1.mpeg
