# Supplementary material for: Fibrin glue on an aortic cusp detected by transesophageal echocardiography after valve-sparing aortic valve replacement: a case report
Source: J Med Case Rep. 2015 Mar 7;9:53. doi: 10.1186/s13256-014-0512-5 (PMC4358727; doi:10.1186/s13256-014-0512-5)
Supplement: Additional file 2: — Three-dimensional short-axis view of the aortic valve. A mobile structure flutters in the sinus of Valsalva of the left coronary cusp. Ao, aorta; left coronary cusp; LV, left ventricle; NCC, non-coronary cusp; RCC, right coronary cusp. [file 13256_2014_512_MOESM2_ESM.zip]

Archive with 1 entries (1 files):
- 6836707631425430_add2.mpeg
